# Supplementary material for: The Increase in the Frequency and Amplitude of the Beating of Isolated Mouse Tracheal Cilia Reactivated by ATP and cAMP with Elevation in pH
Source: Int J Mol Sci. 2024 Jul 26;25(15):8138. doi: 10.3390/ijms25158138 (PMC11312401; doi:10.3390/ijms25158138)
Supplement: Supplementary file 1 [file ijms-25-08138-s001.zip]

Archive with 7 entries (7 files):
- Figure S1_300grey.jpg
- supp. captions.pdf
- Video s1.mp4
- Video s2.mp4
- Video s3.mp4
- Video s4.mp4
- Video s5.mp4
